# Supplementary material for: Modeling based on machine learning to investigate flue gas desulfurization performance by calcium silicate absorbent in a sand bed reactor
Source: Sci Rep. 2024 Jan 10;14:954. doi: 10.1038/s41598-024-51586-7 (PMC10781758; doi:10.1038/s41598-024-51586-7)
Supplement: Supplementary file 1 — Supplementary Information. [file 41598_2024_51586_MOESM1_ESM.xlsx]

## Sheet: Sheet1
Relative humidity (%)	Absorbent weight (g)	Temperature (˚C)	Time (min)	SO2 concentration (ppm)
29	0.1	50	2	588
29	0.1	50	5.5	577.7
29	0.1	50	6	670.1
29	0.1	50	6.5	748.1
29	0.1	50	7	809.1
29	0.1	50	7.5	855.7
29	0.1	50	8	890.1
29	0.1	50	8.5	915.5
29	0.1	50	9.5	950.5
29	0.1	50	10	961.4
29	0.1	50	10.5	968.7
29	0.1	50	11	974.7
29	0.1	50	11.5	980.1
29	0.1	50	12	986.2
29	0.1	50	12.5	991
29	0.1	50	13	993.4
29	0.1	50	14.5	1000.7
29	0.1	50	15	1002.5
29	0.1	50	15.5	1004.9
29	0.1	50	16	1007.3
29	0.1	50	16.5	1007.3
29	0.1	50	17	1007.9
29	0.1	50	17.5	1009.1
29	0.1	50	18	1011.6
29	0.1	50	18.5	1014
29	0.1	50	19.5	1015.8
29	0.1	50	20	1017
29	0.1	50	20.5	1016.4
29	0.1	50	21	1017
29	0.1	50	21.5	1016.4
29	0.1	50	22	1018.2
29	0.1	50	23	1021.8
29	0.1	50	24	1022.4
29	0.1	50	27	1026.7
29	0.1	50	28	1027.9
29	0.1	50	29	1028.5
29	0.1	50	30	1029.7
29	0.1	50	31	1030.3
29	0.1	50	32	1031.5
29	0.1	50	33	1032.1
29	0.1	50	34	1032.7
29	0.1	50	35	1034.5
29	0.1	50	37	1035.1
29	0.1	50	38	1034.5
29	0.1	50	39	1034.5
29	0.1	50	40	1036.3
29	0.1	50	41	1035.1
29	0.1	50	42	1033.9
29	0.1	50	43	1034.5
29	0.1	50	44	1030.3
29	0.1	50	50	1036.9
29	0.1	50	52	1036.9
58	0.1	50	2.5	410.2
58	0.1	50	3	290.9
58	0.1	50	3.5	224.1
58	0.1	50	6.5	333.1
58	0.1	50	7	381.3
58	0.1	50	7.5	430.7
58	0.1	50	8	480.1
58	0.1	50	8.5	526.5
58	0.1	50	9	571
58	0.1	50	9.5	616.2
58	0.1	50	10	657.8
58	0.1	50	11.5	769.2
58	0.1	50	12	797.5
58	0.1	50	12.5	824
58	0.1	50	13	846.9
58	0.1	50	13.5	867.4
58	0.1	50	14	886
58	0.1	50	14.5	900.5
58	0.1	50	15	913.8
58	0.1	50	15.5	922.2
58	0.1	50	16.5	938.4
58	0.1	50	17	944.5
58	0.1	50	17.5	948.7
58	0.1	50	18	953.5
58	0.1	50	18.5	957.1
58	0.1	50	19	959.5
58	0.1	50	19.5	963.7
58	0.1	50	20	965.6
58	0.1	50	21.5	973.4
58	0.1	50	22	973.4
58	0.1	50	23	974.6
58	0.1	50	24	975.8
58	0.1	50	25	978.8
58	0.1	50	26	980.6
58	0.1	50	27	983.6
58	0.1	50	28	984.2
58	0.1	50	29	986
58	0.1	50	31	991.5
58	0.1	50	32	992.7
58	0.1	50	33	992.7
58	0.1	50	34	995.7
58	0.1	50	35	995.1
58	0.1	50	36	996.3
58	0.1	50	37	995.1
58	0.1	50	38	998.1
58	0.1	50	41	1006.5
58	0.1	50	42	1008.9
58	0.1	50	43	1010.7
58	0.1	50	44	1009.5
58	0.1	50	46	1007.7
58	0.1	50	48	1010.1
58	0.1	50	50	1010.7
58	0.1	50	52	1007.7
58	0.1	50	54	1007.7
58	0.1	50	58	1008.9
58	0.1	50	59	1010.1
0	0.1	50	1	867.9
0	0.1	50	1.5	735.7
0	0.1	50	2	667.3
0	0.1	50	3	724.8
0	0.1	50	3.5	787.4
0	0.1	50	4	843.2
0	0.1	50	5.5	947.2
0	0.1	50	6	962.7
0	0.1	50	6.5	974.8
0	0.1	50	7	982.9
0	0.1	50	7.5	989.2
0	0.1	50	8	992.6
0	0.1	50	8.5	995.5
0	0.1	50	9	997.2
0	0.1	50	9.5	999
0	0.1	50	10.5	1001.3
0	0.1	50	11	1003
0	0.1	50	11.5	1003.6
0	0.1	50	12	1004.1
0	0.1	50	12.5	1004.7
0	0.1	50	13	1004.7
0	0.1	50	13.5	1005.3
0	0.1	50	14	1005.3
0	0.1	50	15.5	1005.9
0	0.1	50	16	1006.4
0	0.1	50	16.5	1006.4
0	0.1	50	17	1005.3
0	0.1	50	17.5	1005.9
0	0.1	50	18	1005.9
0	0.1	50	18.5	1006.4
0	0.1	50	19	1007.6
0	0.1	50	19.5	1008.7
0	0.1	50	20.5	1009.3
0	0.1	50	21	1009.9
0	0.1	50	21.5	1009.9
0	0.1	50	22	1010.4
0	0.1	50	23	1009.9
0	0.1	50	24	1012.2
0	0.1	50	25	1012.2
0	0.1	50	26	1012.2
0	0.1	50	29	1012.7
0	0.1	50	30	1012.2
0	0.1	50	31	1013.3
0	0.1	50	32	1013.3
0	0.1	50	33	1014.5
0	0.1	50	34	1013.9
0	0.1	50	35	1015
0	0.1	50	36	1012.7
0	0.1	50	37	1013.3
0	0.1	50	39	1013.3
0	0.1	50	40	1014.5
0	0.1	50	41	1015.6
0	0.1	50	42	1014.5
0	0.1	50	43	1013.3
0	0.1	50	44	1013.9
0	0.1	50	46	1011.6
88	0.1	50	4.5	66.7
88	0.1	50	5	44.8
88	0.1	50	5.5	35.6
88	0.1	50	6	40.8
88	0.1	50	6.5	58.1
88	0.1	50	7	82.8
88	0.1	50	7.5	110.4
88	0.1	50	8	143.7
88	0.1	50	8.5	178.2
88	0.1	50	9.5	250.6
88	0.1	50	10	286.8
88	0.1	50	10.5	320.7
88	0.1	50	11	354.1
88	0.1	50	11.5	386.3
88	0.1	50	12	418.4
88	0.1	50	12.5	448.9
88	0.1	50	13	479.9
88	0.1	50	14.5	569
88	0.1	50	15	598.3
88	0.1	50	15.5	628.2
88	0.1	50	16	659.8
88	0.1	50	16.5	688.6
88	0.1	50	17	717.9
88	0.1	50	17.5	748.9
88	0.1	50	18	781.7
88	0.1	50	18.5	813.3
88	0.1	50	19.5	866.8
88	0.1	50	20	888
88	0.1	50	22	943.2
88	0.1	50	23	953.5
88	0.1	50	24	963.9
88	0.1	50	25	972.5
88	0.1	50	26	978.3
88	0.1	50	29	986.3
88	0.1	50	30	985.7
88	0.1	50	31	988
88	0.1	50	32	988.6
88	0.1	50	33	988.6
88	0.1	50	34	989.2
88	0.1	50	35	990.9
88	0.1	50	36	990.9
88	0.1	50	37	991.5
88	0.1	50	39	990.3
88	0.1	50	40	990.3
88	0.1	50	41	989.8
88	0.1	50	42	989.2
88	0.1	50	43	989.8
88	0.1	50	44	989.2
88	0.1	50	46	988
88	0.1	50	48	988.6
88	0.1	50	54	986.9
88	0.1	50	56	984.6
88	0.1	50	58	986.3
88	0.1	50	60	986.9
59	0.1	36.5	2	476.7
59	0.1	36.5	2.5	331.3
59	0.1	36.5	7.5	481.4
59	0.1	36.5	8	537.9
59	0.1	36.5	8.5	594.5
59	0.1	36.5	9	651.6
59	0.1	36.5	9.5	705.3
59	0.1	36.5	10	752.6
59	0.1	36.5	10.5	792.5
59	0.1	36.5	11	824.2
59	0.1	36.5	12.5	887.7
59	0.1	36.5	13	902.7
59	0.1	36.5	13.5	913.7
59	0.1	36.5	14	922.3
59	0.1	36.5	14.5	927.5
59	0.1	36.5	15	932.7
59	0.1	36.5	15.5	939.6
59	0.1	36.5	16	940.8
59	0.1	36.5	16.5	944.2
59	0.1	36.5	17.5	949.4
59	0.1	36.5	18	950.6
59	0.1	36.5	18.5	954.1
59	0.1	36.5	19	955.8
59	0.1	36.5	19.5	958.7
59	0.1	36.5	20	959.3
59	0.1	36.5	20.5	961.6
59	0.1	36.5	21	962.1
59	0.1	36.5	23	966.2
59	0.1	36.5	24	967.3
59	0.1	36.5	25	969.1
59	0.1	36.5	26	969.6
59	0.1	36.5	27	970.8
59	0.1	36.5	28	970.8
59	0.1	36.5	29	973.7
59	0.1	36.5	30	974.3
59	0.1	36.5	31	975.4
59	0.1	36.5	33	977.7
59	0.1	36.5	34	977.7
59	0.1	36.5	35	977.7
59	0.1	36.5	36	978.9
59	0.1	36.5	37	978.9
59	0.1	36.5	38	980
59	0.1	36.5	39	982.9
59	0.1	36.5	40	982.3
59	0.1	36.5	43	980.6
59	0.1	36.5	44	982.3
59	0.1	36.5	46	982.9
59	0.1	36.5	48	986.4
59	0.1	36.5	50	986.4
59	0.1	36.5	52	988.7
59	0.1	36.5	54	989.3
58	0.025	50	1.5	345.5
58	0.025	50	2	270.1
58	0.025	50	3	214.1
58	0.025	50	3.5	224.1
58	0.025	50	4	245.3
58	0.025	50	4.5	274.8
58	0.025	50	5	307.2
58	0.025	50	5.5	340.2
58	0.025	50	6	370.3
58	0.025	50	6.5	398
58	0.025	50	8	454
58	0.025	50	8.5	465.8
58	0.025	50	9	474.1
58	0.025	50	9.5	480
58	0.025	50	10	485.9
58	0.025	50	10.5	490
58	0.025	50	11	492.4
58	0.025	50	11.5	496.5
58	0.025	50	12	497.7
58	0.025	50	13	500
58	0.025	50	13.5	501.2
58	0.025	50	14	502.4
58	0.025	50	14.5	503.6
58	0.025	50	15	503.6
58	0.025	50	15.5	504.2
58	0.025	50	16	503.6
58	0.025	50	16.5	503.6
58	0.025	50	18	504.2
58	0.025	50	18.5	504.7
58	0.025	50	19	504.7
58	0.025	50	19.5	504.2
58	0.025	50	20	504.7
58	0.025	50	20.5	505.9
58	0.025	50	21	505.9
58	0.025	50	21.5	505.9
58	0.025	50	22	507.1
58	0.025	50	24	508.3
58	0.025	50	25	509.5
58	0.025	50	26	510.6
58	0.025	50	27	510.6
58	0.025	50	28	510.1
58	0.025	50	29	509.5
58	0.025	50	30	509.5
58	0.025	50	31	511.8
58	0.025	50	34	511.2
58	0.025	50	35	510.1
58	0.025	50	36	510.1
58	0.025	50	37	509.5
58	0.025	50	38	511.2
58	0.025	50	39	508.3
58	0.025	50	40	508.3
58	0.025	50	41	507.1
58	0.025	50	42	508.9
58	0.025	50	44	508.3
